# Supplementary material for: Improving the Performance of Polymer Solar Cells with Benzo[ghi]perylenetriimide-Based Small-Molecules as Interfacial Layers
Source: Polymers (Basel). 2022 Oct 21;14(20):4466. doi: 10.3390/polym14204466 (PMC9607574; doi:10.3390/polym14204466)
Supplement: Supplementary file 1 [file polymers-14-04466-s001.zip]

Archive with 1 entries (1 files):
- polymers-1943334-supplementary.pdf
